# Supplementary material for: Cardiopulmonary Events of the Elderly (≥75 Years) during Clazosentan Therapy after Subarachnoid Hemorrhage: A Retrospective Study from a Tertiary Stroke Center in Japan
Source: Medicina (Kaunas). 2024 Jan 21;60(1):185. doi: 10.3390/medicina60010185 (PMC10819954; doi:10.3390/medicina60010185)
Supplement: Supplementary file 1 [file medicina-60-00185-s001.zip]

Archive with 2 entries (2 files):
- Ethics approval and consent form.pdf
- Table S1_medicina-2816537R1.pdf
